# Supplementary material for: Methods for Establishing a Renal Cell Carcinoma Tumor Spheroid Model With Immune Infiltration for Immunotherapeutic Studies
Source: Front Oncol. 2022 Jul 28;12:898732. doi: 10.3389/fonc.2022.898732 (PMC9366089; doi:10.3389/fonc.2022.898732)
Supplement: Supplementary file 2 [file DataSheet_2.zip]

Archive with 1 entries (1 files):
- spheroid_morpho_macro.txt
