# Supplementary material for: Methods for Establishing a Renal Cell Carcinoma Tumor Spheroid Model With Immune Infiltration for Immunotherapeutic Studies
Source: Front Oncol. 2022 Jul 28;12:898732. doi: 10.3389/fonc.2022.898732 (PMC9366089; doi:10.3389/fonc.2022.898732)
Supplement: Supplementary file 2 [file DataSheet_2.zip › spheroid_morpho_macro.txt]

//Macro measuring morphological parameters of spheroids
function morpho_sphero(inputFolder,outputFolder,filename) {
open(inputFolder + filename);
run("Set Scale...", "distance=179.5 known=100 unit=micron"); //This setting can be set to change the scale according to the image
run("8-bit");
run("Threshold...");
setAutoThreshold("Default");
run("Convert to Mask");
run("Shape Smoothing", "relative_proportion_fds=1 absolute_number_fds=2 keep=[Relative_proportion of FDs]");
run("Analyze Particles...", "size=5000-Infinity show=Outlines display exclude include add");
close();
call("java.lang.System.gc");
};

call("java.lang.System.gc");
run("Clear Results");
inputFolder = getDirectory("Input folder");
outputFolder = getDirectory("Output folder");
setBatchMode(true);
images = getFileList(inputFolder);
run("Set Measurements...", "area centroid shape feret's display add redirect=None decimal=1");
for (i=0; i<images.length; i++) { 
 morpho_sphero(inputFolder,outputFolder,images[i]);
 showProgress(i, images.length);
};

selectWindow("Results");
saveAs("Measurements", "" + outputFolder + "Results.txt");
setBatchMode(false);
